# Supplementary material for: Molecular characterization of the CXCR4 / CXCR7 axis in germ cell tumors and its targetability using nanobody-drug-conjugates
Source: Exp Hematol Oncol. 2023 Nov 23;12:96. doi: 10.1186/s40164-023-00460-9 (PMC10668499; doi:10.1186/s40164-023-00460-9)
Supplement: Supplementary file 3 — Supplementary Material 3: Table S1: A) cell lines, B) drugs, C) antibodies, and D) oligonucleotides used in this study [file 40164_2023_460_MOESM3_ESM.xlsx]

## Sheet: A - Cell lines
Cell line	Species	Cancer Type	Entity	Medium	Supplements	Kindly provided by
1411H	Human	Germ cell tumor	Intermediate embryonal carcinoma / yolk-sac tumor	DMEM (1x) + GlutaMAX-I	10% FBS, 1% P/S (10,000 U), 1% L-Glutamin (200 mM)	Dr. Matthew Murray, Department of Paediatric Haematology and Oncology, Cambridge University Hospitals, United Kingdom
2102EP	Human		Embryonal carcinoma	DMEM (1x) + GlutaMAX-I	10% FBS, 1% P/S (10,000 U), 1% L-Glutamin (200 mM)	Dr. Christoph Oing, Department of Oncology, Hematology and Bone Marrow Transplantation with Section of Pneumology, Mildred Scheel Cancer Career Center HaTriCs4, University Cancer Center Hamburg, Hamburg, Germany
BeWo	Human		Choriocarcinoma	DMEM/F-12, GlutaMAX	10% FBS, 1% P/S (10,000 U), 1% L-Glutamin (200 mM)	ATCC, #CCL-98
GCT72	Human		Yolk-sac tumor	RPMI Medium 1640 (1x)	10% FBS, 1% P/S (10,000 U), 1% L-Glutamin (200 mM)	Dr. Thomas Müller, Medical Faculty of Martin Luther University Halle-Wittenberg, Halle (Saale), Germany
GCT72-R	Human		Yolk-sac tumor	RPMI Medium 1640 (1x)	10% FBS, 1% P/S (10,000 U), 1% L-Glutamin (200 mM)	Established from GCT72 cells
TCam-2	Human		Seminoma	RPMI Medium 1640 (1x)	10% FBS, 1% P/S (10,000 U), 1% L-Glutamin (200 mM)	Dr Janet Shipley, Division of Molecular Pathology, The Institute of Cancer Research, London, United Kingdom
TCam-2-R	Human		Seminoma	RPMI Medium 1640 (1x)	10% FBS, 1% P/S (10,000 U), 1% L-Glutamin (200 mM)	Dr. Michal Mego,Translational Research Unit, Faculty of Medicine, Comenius University, National Cancer Institute, Bratislava, Slovakia
MPAF	Human	Fibroblast controls	Fibroblasts	DMEM (1x) + GlutaMAX-I	10% FBS, 1% P/S (10,000 U), 1% L-Glutamin (200 mM), 1% non-ess. aa (100x), 100 nM β-Mercaptoethanole	Dr. Michael Peitz, Institute of Reconstructive Neurobiology, University of Bonn Medical Faculty and University Hospital Bonn, Bonn, Germany

## Sheet: B - Drugs
Drug	Supplier	Order no.	Application
AMD300	Selleckchem	A5602	Migration assay
LY2510924	MedChemExpress	HY-12488	Proliferation assay
Recombinant human SDF1 protein (Active)	Abcam	ab9798	Migration / proliferation assay, qRT-PCR, RNA-sequencing
SDF-1 alpha recombinant human protein	Peprotech	PPT-300-28A	Phospho-kinase array
SCH772984	Selleckchem	S7101	qRT-PCR, Western Blot
WZ811	MedChemExpress	HY-15478	Proliferation assay

## Sheet: C - Antibodies
Antibodies	Company	Order no.	Dilution	Application
phopho ERK1 (T202/Y204) / ERK2 (T185/Y187)	R&D Systems	AF1018	1:1000	WB
MAP Kinase 1/2 (ERK1/2)	Upstate	06-182	1:5000	WB
CXCR4	Thermo Fisher Scientific	PA3-305	1:500	IHC
CXCR7	Thermo Fisher Scientific	PA5-27077	1:200	IHC
CXCR7-APC	BioLegend	391405	1:100	FACS
Vinculin	Sigma Aldrich	05-386	1:5000	WB
Annexin V-FITC	Miltenyi Biotec	130-093-060	1:40	FACS
Rabbit-Anti-Mouse Immunoglobulins/HRP	Dako	P0260	1:2000	WB
Goat-Anti-Rabbit Immunoglobulins/HRP	Dako	P0448	1:1000	WB

## Sheet: D - Oligonucleotides
Gene	Forward primer	Reverse primer	Tm	Cycles
ACTB	CCATCATGAAGTGTGACGTGG	GTCCGCCTAGAAGCATTTGCG	60°C	45
BCL2	CCTGTGGATGACTGAGTACCTG	CAGAGGCCGCATGCTGGG	60°C	45
CCND1	TACTACCGCCTCACACGCTTC	TTCGATCTGCTCCTGGCAG	60°C	45
CD44	TGCCGCTTTGCAGGTGTAT	GGCCTCCGTCCGAGAGA	60°C	45
COL3A1	GGAGCTGGCTACTTCTCGC	GGGAACATCCTCCTTCAACAG	60°C	45
CXCL12	ATTCTCAACACTCCAAACTGTGC	ACTTTAGCTTCGGGTCAATGC	60°C	45
CXCR4	ACGCCACCAACAGTCAGAG	AGTCGGGAATAGTCAGCAGGA	60°C	45
CXCR7	TCTGCATCTCTTCGACTACTCA	GTAGAGCAGGACGCTTTTGTT	60°C	45
EGFR	CCCACTCATGCTCTACAACCC	TCGCACTTCTTACACTTGCGG	60°C	45
FOS	GAGAGCTGGTAGTTAGTAGCATGTTGA	AATTCCAATAATGAACCCAATAGATTAGTTA	60°C	45
GAPDH	TGCCAAATATGATGACATCAAGAA	GGAGTGGGTGTCGCTGTTG	60°C	45
IL6	ACTCACCTCTTCAGAACGAATTG	CCATCTTTGGAAGGTTCAGGTTG	60°C	45
ITGA4	AGCCCTAATGGAGAACCTTGST	CCAGTGGGGAGCTTATTTTCAT	60°C	45
MMP1	GGGGCTTTGATGTACCCTAGC	TGTCACACGCTTTTGGGGTTT	60°C	45
MMP2	TACAGGATCATTGGCTACACACC	GGTCACATCGCTCCAGACT	60°C	45
MMP3	CTGGGAAGAGGTGACTCCAC	TTTCCAGGTCCATCAAAAGG	60°C	45
SRC	TCGTGCGAGAAAGTGAGACC	GCTTGCGGATCTTGTAGTGC	60°C	45
TGFB1	ACCCGTGTTGCTCTCCCG	CAACCACTGCCGCACAAC	60°C	45
TGFB2	AGGGATCTAGGGTGGAAATGGA	GCAGCAAGGAGAAGCAGATG	60°C	45
TGFB3	ATGTCACACCTTTCAGCCCA	AGATGAGGGTTGTGGTGATCC	60°C	45
VEGFA	AGGGCAGAATCATCACGAAGT	AGGGTCTCGATTGGATGGCA	60°C	45
